# Supplementary material for: Reconciling Southern Ocean fronts equatorward migration with minor Antarctic ice volume change during Miocene cooling
Source: Nat Commun. 2023 Nov 9;14:7230. doi: 10.1038/s41467-023-43106-4 (PMC10636158; doi:10.1038/s41467-023-43106-4)
Supplement: Supplementary file 5 — Supplementary Data 1 [file 41467_2023_43106_MOESM5_ESM.xlsx]

## Sheet: Sheet1
Site Hole	N	Age (Ma)	Age min	Age max	AVERAGE D47	AVERAGE d18Obf	std dev d47	CI 95% D47	BWT Meinicke	d18Osw Meinicke	BWT Daeron and Gray	d18Osw Daeron and Gray
Site 1168 A	34	5.59442	5.21223	6.45606	0.663076	2.81718	0.0325386	0.0111017	5.50543	0.822671	2.96776	0.224594
Site 1168 A	35	7.04063	6.67199	7.57824	0.657792	2.70286	0.0352382	0.0116742	6.95672	1.04402	4.50394	0.474014
Site 1168 A	23	8.44789	7.67834	9.15208	0.648204	2.62268	0.0351232	0.0143542	9.64871	1.5742	7.35774	1.05577
Site 1168 A	49	10.1331	9.45709	10.589	0.665039	2.48246	0.0356541	0.00998297	4.97206	0.363419	2.4036	-0.245016
Site 1168 A	54	11.1751	10.6366	11.6995	0.664362	2.35851	0.0350882	0.00935862	5.15561	0.282395	2.59772	-0.322473
Site 1168 A	30	12.1767	11.8256	12.8037	0.65805	2.07457	0.035004	0.0125258	6.88528	0.399312	4.42828	-0.172074
Site 1168 A	28	13.2845	13.0101	13.8285	0.653656	1.88762	0.0351499	0.0130195	8.1084	0.491853	5.72415	-0.0560096
Site 1168 A	29	14.4608	14.2347	15.0713	0.649038	1.70241	0.0352945	0.0128456	9.4116	0.600816	7.10615	0.0778692
Site 1168 A	29	15.8738	15.4354	16.1569	0.647193	1.35506	0.0377928	0.0137549	9.93733	0.37108	7.66404	-0.141861
